# Supplementary material for: Understanding the Role of Technology Anxiety in the Adoption of Digital Health Technologies (DHTs) by Older Adults with Chronic Diseases in Shanghai: An Extension of the Unified Theory of Acceptance and Use of Technology (UTAUT) Model
Source: Healthcare (Basel). 2024 Jul 16;12(14):1421. doi: 10.3390/healthcare12141421 (PMC11275594; doi:10.3390/healthcare12141421)
Supplement: Supplementary file 1 [file healthcare-12-01421-s001.zip]

Archive with 1 entries (1 files):
- healthcare-3073604-supplementary.pdf
